# Supplementary material for: A comprehensive pathological and molecular investigation of viral co-infections in ducks in Egypt
Source: Front Microbiol. 2025 May 8;16:1522669. doi: 10.3389/fmicb.2025.1522669 (PMC12097280; doi:10.3389/fmicb.2025.1522669)
Supplement: Supplementary file 1 [file Data_Sheet_1.ZIP]

Archive with 3 entries (3 files):
- Supplementary tables S1-1_R2 22.03.2025/Supplementary table S1-1_R1 02.03.2025.docx
- Supplementary tables S1-1_R2 22.03.2025/Table S2.xls
- Supplementary tables S1-1_R2 22.03.2025/Table S3.xls
