# Supplementary material for: A comprehensive pathological and molecular investigation of viral co-infections in ducks in Egypt
Source: Front Microbiol. 2025 May 8;16:1522669. doi: 10.3389/fmicb.2025.1522669 (PMC12097280; doi:10.3389/fmicb.2025.1522669)
Supplement: Supplementary file 1 [file Data_Sheet_1.ZIP › Supplementary tables S1-1_R2 22.03.2025/Table S2.xls]

## Sheet: MatrixOutput
Table S2: Diversity percentage (lower left) and similarity percentage (upper right) among DHAV genotypes 1, 2, and 3, including our sequenced samples and the vaccine strain used in Egypt.
	MZ004921.1/DHAV-1/Egypt/Egypt-10/2019	OQ376755.1/DHAV-1/Egypt/DVH-1/2022	KP148263.1/Vaccine/DHAV-1/Egypt/2014	MZ004919.1/DHAV-1/Egypt/Egypt-14/2019	MZ004920.1/DHAV-1/Egypt/Egypt-2/2018	MZ004922.1/DHAV-1/Egypt/Egypt-13/2020	KP148278.1/DHAV-1/Egypt/F387/2014	KP148269.1/DHAV-1/Egypt/F729/2013	KP148273.1/DHAV-1/Egypt/F355/2014	KP148277.1/DHAV-1/Egypt/F215/2014	OQ376756.1/DHAV-3/Egypt/DVH-2/2022	OQ376757.1/DHAV-3/Egypt/DVH-3/2022	OQ376758.1/DHAV-3/Egypt/DVH-4/2022	OQ376759.1/DHAV-3/Egypt/DVH-5/2022	MK862183.1/DHAV-3/Egypt(Sharkia)/26/2017	MK862185.1/DHAV-3/Egypt(Sharkia)/101/2018	MK862184.1/DHAV-3/Egypt(Sharkia)/100/2018	EF067924.1/DHAV-2/Taiwan/90D/2006	EF067923.1/DHAV-2//Taiwan/04G/2006	OQ862826.1/DHAV-2/India/CUL/01/2021
MZ004921.1/DHAV-1/Egypt/Egypt-10/2019		0.995	0.995	1	0.997	0.995	0.956	0.956	0.948	0.948	0.814	0.805	0.814	0.803	0.802	0.802	0.799	0.79	0.79	0.791
OQ376755.1/DHAV-1/Egypt/DVH-1/2022	0.00518135		1	0.995	0.992	0.99	0.961	0.961	0.951	0.951	0.814	0.805	0.814	0.803	0.802	0.802	0.799	0.792	0.792	0.794
KP148263.1/Vaccine/DHAV-1/Egypt/2014	0.00518135	0		0.995	0.992	0.99	0.961	0.961	0.951	0.951	0.814	0.805	0.814	0.803	0.802	0.802	0.799	0.792	0.792	0.794
MZ004919.1/DHAV-1/Egypt/Egypt-14/2019	0	0.00518135	0.00518135		0.997	0.995	0.956	0.956	0.948	0.948	0.814	0.805	0.814	0.803	0.802	0.802	0.799	0.79	0.79	0.791
MZ004920.1/DHAV-1/Egypt/Egypt-2/2018	0.00259067	0.00777202	0.00777202	0.00259067		0.992	0.959	0.959	0.951	0.951	0.817	0.802	0.817	0.8	0.804	0.804	0.802	0.79	0.79	0.791
MZ004922.1/DHAV-1/Egypt/Egypt-13/2020	0.00518135	0.0103627	0.0103627	0.00518135	0.00777202		0.951	0.951	0.943	0.943	0.808	0.802	0.808	0.8	0.799	0.799	0.796	0.79	0.79	0.791
KP148278.1/DHAV-1/Egypt/F387/2014	0.0440415	0.0387597	0.0387597	0.0440415	0.0414508	0.0492228		1	0.984	0.984	0.826	0.805	0.826	0.803	0.807	0.807	0.805	0.79	0.79	0.791
KP148269.1/DHAV-1/Egypt/F729/2013	0.0440415	0.0387597	0.0387597	0.0440415	0.0414508	0.0492228	0		0.984	0.984	0.826	0.805	0.826	0.803	0.807	0.807	0.805	0.79	0.79	0.791
KP148273.1/DHAV-1/Egypt/F355/2014	0.0518135	0.0490956	0.0490956	0.0518135	0.0492228	0.0569948	0.0155039	0.0155039		1	0.832	0.808	0.832	0.806	0.81	0.81	0.809	0.797	0.797	0.799
KP148277.1/DHAV-1/Egypt/F215/2014	0.0518135	0.0490956	0.0490956	0.0518135	0.0492228	0.0569948	0.0155039	0.0155039	0		0.832	0.808	0.832	0.806	0.81	0.81	0.809	0.797	0.797	0.799
OQ376756.1/DHAV-3/Egypt/DVH-2/2022	0.186186	0.186186	0.186186	0.186186	0.183183	0.192192	0.174174	0.174174	0.168168	0.168168		0.928	1	0.922	0.931	0.931	0.93	0.805	0.805	0.796
OQ376757.1/DHAV-3/Egypt/DVH-3/2022	0.195195	0.195195	0.195195	0.195195	0.198198	0.198198	0.195195	0.195195	0.192192	0.192192	0.0720721		0.928	0.976	0.979	0.979	0.97	0.825	0.825	0.814
OQ376758.1/DHAV-3/Egypt/DVH-4/2022	0.186186	0.186186	0.186186	0.186186	0.183183	0.192192	0.174174	0.174174	0.168168	0.168168	0	0.0720721		0.922	0.931	0.931	0.93	0.805	0.805	0.796
OQ376759.1/DHAV-3/Egypt/DVH-5/2022	0.197222	0.197222	0.197222	0.197222	0.2	0.2	0.197222	0.197222	0.194444	0.194444	0.0780781	0.024024	0.0780781		0.978	0.978	0.973	0.825	0.825	0.819
MK862183.1/DHAV-3/Egypt(Sharkia)/26/2017	0.198413	0.198413	0.198413	0.198413	0.195767	0.201058	0.193122	0.193122	0.190476	0.190476	0.0690691	0.021021	0.0690691	0.0222222		1	0.991	0.817	0.817	0.81
MK862185.1/DHAV-3/Egypt(Sharkia)/101/2018	0.198413	0.198413	0.198413	0.198413	0.195767	0.201058	0.193122	0.193122	0.190476	0.190476	0.0690691	0.021021	0.0690691	0.0222222	0		0.991	0.817	0.817	0.81
MK862184.1/DHAV-3/Egypt(Sharkia)/100/2018	0.200608	0.200608	0.200608	0.200608	0.197568	0.203647	0.194529	0.194529	0.191489	0.191489	0.0699088	0.0303951	0.0699088	0.0273556	0.00911854	0.00911854		0.824	0.824	0.821
EF067924.1/DHAV-2/Taiwan/90D/2006	0.21039	0.207792	0.207792	0.21039	0.21039	0.21039	0.21039	0.21039	0.202597	0.202597	0.195195	0.177177	0.195195	0.175	0.18254	0.18254	0.176292		1	0.94
EF067923.1/DHAV-2//Taiwan/04G/2006	0.21039	0.207792	0.207792	0.21039	0.21039	0.21039	0.21039	0.21039	0.202597	0.202597	0.195195	0.177177	0.195195	0.175	0.18254	0.18254	0.176292	0		0.94
OQ862826.1/DHAV-2/India/CUL/01/2021	0.238961	0.236364	0.236364	0.238961	0.238961	0.238961	0.238961	0.238961	0.231169	0.231169	0.204204	0.186186	0.204204	0.180556	0.190476	0.190476	0.179331	0.0597403	0.0597403

## Sheet: Caption
Table. Estimates of Evolutionary Divergence between Sequences
The number of base differences per site from between sequences are shown. This analysis involved 20 nucleotide sequences. Codon positions included were 1st+2nd+3rd+Noncoding. All ambiguous positions were removed for each sequence pair (pairwise deletion option). There were a total of 387 positions in the final dataset. Evolutionary analyses were conducted in MEGA X [1]
1. Kumar S., Stecher G., Li M., Knyaz C., and Tamura K. (2018). MEGA X: Molecular Evolutionary Genetics Analysis across computing platforms. Molecular Biology and Evolution 35:1547-1549.
Disclaimer: Although utmost care has been taken to ensure the correctness of the caption, the caption text is provided "as is" without any warranty of any kind. Authors advise the user to carefully check the caption prior to its use for any purpose and report any errors or problems to the authors immediately (www.megasoftware.net). In no event shall the authors and their employers be liable for a…
