# Supplementary material for: A comprehensive pathological and molecular investigation of viral co-infections in ducks in Egypt
Source: Front Microbiol. 2025 May 8;16:1522669. doi: 10.3389/fmicb.2025.1522669 (PMC12097280; doi:10.3389/fmicb.2025.1522669)
Supplement: Supplementary file 1 [file Data_Sheet_1.ZIP › Supplementary tables S1-1_R2 22.03.2025/Table S3.xls]

## Sheet: MatrixOutput
Table S3: Diversity percentages (lower left) and similarity percentages (upper right) between H9.4.1.1 and H9.4.1.2 strains, including our sequenced strains and the vaccine strains currently used in Egypt.
	A/DUCK/Egypt/161338V/2016	A/Duck/Egypt/22-1/2022	A/Duck/Egypt/22-2/2022	A/Duck/Egypt/22-3/2022	A/Duck/Egypt/22-4/2022	A/pigeon/Egypt/S11755/2015	A/cattle_egret/Egypt/61/2019	A/Turtle_dove/Egypt/91/2019	A/Chicken/Egypt/ZU80/2016	A/chicken/Egypt/7/2015	A/chicken/Egypt/ABD10/2015	A/chicken/Egypt/S69/2018	A/quail/Egypt/113413v/2011	A/chicken/Egypt/ME543V/2016	A/chicken/Egypt/S10490/2015	A/chicken/Libya/13VIR7225-3/2013	A/chicken/Libya/13VIR7225-2/2013	A/chicken/United_Arab_Emirates/AG537/99	A/chicken/Saudi_Arabia/CP7/1998	A/chicken/Iran/av1221/1998	A/chicken/Israel/178/2006	A/chicken/Pakistan/AG519/98	A/Quail/Hong_Kong/G1/97
A/DUCK/Egypt/161338V/2016		1	1	1	1	0.996	0.996	0.996	0.993	0.991	0.986	0.981	0.973	0.989	0.963	0.917	0.917	0.892	0.889	0.887	0.887	0.893	0.874
A/Duck/Egypt/22-1/2022	0		1	1	1	0.996	0.996	0.996	0.993	0.991	0.986	0.981	0.973	0.989	0.963	0.917	0.917	0.892	0.889	0.887	0.887	0.893	0.874
A/Duck/Egypt/22-2/2022	0	0		1	1	0.996	0.996	0.996	0.993	0.991	0.986	0.981	0.973	0.989	0.963	0.917	0.917	0.892	0.889	0.887	0.887	0.893	0.874
A/Duck/Egypt/22-3/2022	0	0	0		1	0.996	0.996	0.996	0.993	0.991	0.986	0.981	0.973	0.989	0.963	0.917	0.917	0.892	0.889	0.887	0.887	0.893	0.874
A/Duck/Egypt/22-4/2022	0	0	0	0		0.996	0.996	0.996	0.993	0.991	0.986	0.981	0.973	0.989	0.963	0.917	0.917	0.892	0.889	0.887	0.887	0.893	0.874
A/pigeon/Egypt/S11755/2015	0.00403228	0.00403228	0.00403228	0.00403228	0.00403228		1	1	0.995	0.992	0.988	0.98	0.974	0.991	0.964	0.919	0.919	0.894	0.89	0.889	0.865	0.895	0.876
A/cattle_egret/Egypt/61/2019	0.00403228	0.00403228	0.00403228	0.00403228	0.00403228	0		1	0.995	0.992	0.988	0.98	0.974	0.991	0.964	0.919	0.919	0.894	0.89	0.889	0.865	0.895	0.876
A/Turtle_dove/Egypt/91/2019	0.00405408	0.00405408	0.00405408	0.00405408	0.00405408	0	0		0.995	0.992	0.988	0.979	0.974	0.99	0.964	0.918	0.918	0.893	0.89	0.888	0.865	0.895	0.875
A/Chicken/Egypt/ZU80/2016	0.00673092	0.00673092	0.00673092	0.00673092	0.00673092	0.00537774	0.00537774	0.00540682		0.991	0.988	0.977	0.974	0.993	0.964	0.919	0.919	0.895	0.892	0.89	0.869	0.897	0.878
A/chicken/Egypt/7/2015	0.00943963	0.00943963	0.00943963	0.00943963	0.00943963	0.00808093	0.00808093	0.0081247	0.00943367		0.982	0.977	0.97	0.985	0.96	0.916	0.916	0.892	0.889	0.887	0.865	0.894	0.874
A/chicken/Egypt/ABD10/2015	0.0135265	0.0135265	0.0135265	0.0135265	0.0135265	0.0121585	0.0121585	0.0122245	0.0121516	0.0176269		0.973	0.97	0.984	0.96	0.915	0.915	0.889	0.886	0.884	0.859	0.891	0.871
A/chicken/Egypt/S69/2018	0.0190362	0.0190362	0.0190362	0.0190362	0.0190362	0.0204231	0.0204231	0.020535	0.0231865	0.0231671	0.0273406		0.961	0.973	0.951	0.905	0.905	0.876	0.872	0.871	0.846	0.877	0.855
A/quail/Egypt/113413v/2011	0.0274162	0.0274162	0.0274162	0.0274162	0.0274162	0.0260098	0.0260098	0.026153	0.0259837	0.0302411	0.0301535	0.0386886		0.97	0.974	0.93	0.93	0.915	0.908	0.906	0.879	0.912	0.894
A/chicken/Egypt/ME543V/2016	0.0108259	0.0108259	0.0108259	0.0108259	0.0108259	0.00945974	0.00945974	0.00951116	0.00673092	0.0149116	0.0162737	0.0274162	0.0302411		0.961	0.917	0.917	0.892	0.889	0.887	0.865	0.894	0.874
A/chicken/Egypt/S10490/2015	0.0372924	0.0372924	0.0372924	0.0372924	0.0372924	0.0358617	0.0358617	0.0360608	0.0358273	0.0401659	0.0400528	0.0487361	0.0259837	0.0387271		0.919	0.919	0.915	0.892	0.897	0.879	0.903	0.889
A/chicken/Libya/13VIR7225-3/2013	0.0825988	0.0825988	0.0825988	0.0825988	0.0825988	0.0810627	0.0810627	0.0815272	0.0810027	0.0841397	0.0854933	0.0948248	0.0704873	0.0825988	0.0810027		1	0.9	0.902	0.9	0.874	0.903	0.883
A/chicken/Libya/13VIR7225-2/2013	0.0825988	0.0825988	0.0825988	0.0825988	0.0825988	0.0810627	0.0810627	0.0815272	0.0810027	0.0841397	0.0854933	0.0948248	0.0704873	0.0825988	0.0810027	0		0.9	0.902	0.9	0.874	0.903	0.883
A/chicken/United_Arab_Emirates/AG537/99	0.107999	0.107999	0.107999	0.107999	0.107999	0.106381	0.106381	0.106849	0.104868	0.107999	0.110937	0.124096	0.0952833	0.107999	0.0952833	0.100053	0.100053		0.965	0.967	0.941	0.794	0.956
A/chicken/Saudi_Arabia/CP7/1998	0.111362	0.111362	0.111362	0.111362	0.111362	0.10973	0.10973	0.110216	0.108214	0.111362	0.114301	0.127569	0.0922122	0.111362	0.101557	0.0983675	0.0983675	0.0345563		0.982	0.942	0.973	0.957
A/chicken/Iran/av1221/1998	0.112998	0.112998	0.112998	0.112998	0.112998	0.111362	0.111362	0.111855	0.109842	0.112998	0.11594	0.129252	0.0937895	0.112998	0.10316	0.0999599	0.0999599	0.0331277	0.0176943		0.95	0.977	0.964
A/chicken/Israel/178/2006	0.136522	0.136522	0.136522	0.136522	0.136522	0.134771	0.134771	0.135396	0.131426	0.135066	0.14136	0.153861	0.121099	0.134771	0.120858	0.12637	0.12637	0.0593694	0.0577708	0.0501834		0.945	0.935
A/chicken/Pakistan/AG519/98	0.106484	0.106484	0.106484	0.106484	0.106484	0.104868	0.104868	0.10533	0.103359	0.106484	0.109415	0.122552	0.08751	0.106484	0.0967802	0.0967802	0.0967802	0.0260454	0.0274258	0.0232182	0.054722		0.966
A/Quail/Hong_Kong/G1/97	0.125643	0.125643	0.125643	0.125643	0.125643	0.123977	0.123977	0.12453	0.122432	0.125643	0.128631	0.142191	0.106091	0.125643	0.110745	0.117473	0.117473	0.0444373	0.0430292	0.0358451	0.0654016	0.03437

## Sheet: Caption
Table. Estimates of Evolutionary Divergence between Sequences
The number of base substitutions per site from between sequences are shown. Analyses were conducted using the Kimura 2-parameter model [1]. This analysis involved 23 nucleotide sequences. Codon positions included were 1st+2nd+3rd+Noncoding. All ambiguous positions were removed for each sequence pair (pairwise deletion option). There were a total of 747 positions in the final dataset. Evolutionary…
1. Kimura M. (1980). A simple method for estimating evolutionary rate of base substitutions through comparative studies of nucleotide sequences. Journal of Molecular Evolution 16:111-120.
2. Kumar S., Stecher G., Li M., Knyaz C., and Tamura K. (2018). MEGA X: Molecular Evolutionary Genetics Analysis across computing platforms. Molecular Biology and Evolution 35:1547-1549.
Disclaimer: Although utmost care has been taken to ensure the correctness of the caption, the caption text is provided "as is" without any warranty of any kind. Authors advise the user to carefully check the caption prior to its use for any purpose and report any errors or problems to the authors immediately (www.megasoftware.net). In no event shall the authors and their employers be liable for a…
