# Supplementary material for: A comprehensive pathological and molecular investigation of viral co-infections in ducks in Egypt
Source: Front Microbiol. 2025 May 8;16:1522669. doi: 10.3389/fmicb.2025.1522669 (PMC12097280; doi:10.3389/fmicb.2025.1522669)
Supplement: Supplementary file 2 [file Data_Sheet_2.ZIP]

Archive with 1 entries (1 files):
- Supplementary figures R_02.03.2025/Supplementary figures R_02.03.2025.docx
